# Supplementary material for: Two decades of neuroscience publication trends in Africa
Source: Nat Commun. 2021 Jun 8;12:3429. doi: 10.1038/s41467-021-23784-8 (PMC8187719; doi:10.1038/s41467-021-23784-8)
Supplement: Supplementary file 4 — Source Data. [file 41467_2021_23784_MOESM4_ESM.zip]

Archive with 26 entries (26 files):
- Figure 1A.ibw
- Figure 1B.pxp
- Figure 1C.pxp
- Figure 2AB.pxp
- Figure 2C.pxp
- Figure 3A1.pxp
- Figure 3A2.pxp
- Figure 3B.pxp
- Figure 3C.pxp
- Figure 3D.pxp
- Figure 3E.pxp
- Figure 3E.pxpT0
- Figure 3E.pxpT1
- Figure 3F.pxp
- Figure 4A.pxp
- Figure 4B.pxp
- Figure 4C1.pxp
- Figure 4C2.pxp
- Figure 4D.pxp
- Figure 5.pxp
- Figure S2A.pxp
- Figure S2B.pxp
- Figure S2C1.pxp
- Figure S2C2.pxp
- Figure S2C3.pxp
- info.txt
