# Supplementary material for: Two decades of neuroscience publication trends in Africa
Source: Nat Commun. 2021 Jun 8;12:3429. doi: 10.1038/s41467-021-23784-8 (PMC8187719; doi:10.1038/s41467-021-23784-8)
Supplement: Supplementary file 4 — Source Data. [file 41467_2021_23784_MOESM4_ESM.zip › info.txt]

All data files in Igor Pro format (wavemetrics)

A full functionality Igor Pro copy (30 day trial) is downloadable for free from the Wavemetrics website

The data is formatted in this way as this not only gives the numerical values of all entries, but also automatically plots them as presented in the figures.
